# Supplementary material for: Synthesis, In Vitro Anti-Inflammatory Activity, and HRMS Analysis of New Amphetamine Derivatives
Source: Molecules. 2022 Dec 24;28(1):151. doi: 10.3390/molecules28010151 (PMC9822421; doi:10.3390/molecules28010151)
Supplement: Supplementary file 1 [file molecules-28-00151-s001.zip]

Archive with 1 entries (1 files):
- molecules-2090531-supplementary.pdf
